# Supplementary material for: Structure of the mini-RNA-guided endonuclease CRISPR-Cas12j3
Source: Nat Commun. 2021 Jul 22;12:4476. doi: 10.1038/s41467-021-24707-3 (PMC8298400; doi:10.1038/s41467-021-24707-3)
Supplement: Supplementary file 6 — Source Data [file 41467_2021_24707_MOESM6_ESM.xlsx]

## Sheet: Source data for Fig. 4e
	WT	K30A	Q123A	Q197A	Q123A/Q197A	K30A/Q123A/Q197A	K26A	K55A	T360A	K377A	K55A/T360A
Noramlized activity respect WT (a.u.)	0.981628	0.441941	0.125407	0.11684	0.0636851	0.0583615	0.991048	0.27	0.687412	0.784183	0.0627519
	1.04129	0.50264	0.102411	0.153564	0.0624735	0.0615287	1.06575	0.44	0.722034	0.60743	0.115562
	1.05445	0.471143	0.116311	0.138874	0.0585111	0.0401501	1.02862	0.34	0.65	0.760007	0.17029
	0.95						1.03	0.495913	0.44	0.68	0.0948395
	1						1.03		0.37	0.8
	1.07						1.12		0.791025	0.813516
							1.02641

## Sheet: Source data for Fig. 5d
	WT	G630A	G630V	R643E	D413A	E618A	R691A	D708A
Noramlized activity respect WT (a.u.)	1.01	0.811531	0.263102	1.02588	0.05	0.05	0.0835432	0.01
	1	0.922019	0.302747	0.90106	0.02	0.02	0.0510128	0
	1.03	0.817122	0.251246	0.892796	0.03	0.04	0.103615	0.01
	0.98	1.03787	0.132133	0.932968	0.0103704	0		0
	1.02	0.96449	0.181587	1.03838	0	0		0
	1.05	0.723235			0.0486236	0.0347288		0
	1.05	0.929474
	1.04	1.0016
	0.98
	1.08
	1.01
	0.96
	1.07
	0.946615
